# Supplementary material for: Contact with Nature in Social Deprivation during COVID-19: The Positive Impact on Anxiety
Source: Int J Environ Res Public Health. 2023 Jul 14;20(14):6361. doi: 10.3390/ijerph20146361 (PMC10379001; doi:10.3390/ijerph20146361)
Supplement: Supplementary file 1 [file ijerph-20-06361-s001.zip]

Archive with 1 entries (1 files):
- ijerph-2452084-supplementary.pdf
